# Supplementary material for: Proteomic Analyses of Fibroblast- and Serum-Derived Exosomes Identify QSOX1 as a Marker for Non-invasive Detection of Colorectal Cancer
Source: Cancers (Basel). 2021 Mar 17;13(6):1351. doi: 10.3390/cancers13061351 (PMC8002505; doi:10.3390/cancers13061351)
Supplement: Supplementary file 1 [file cancers-13-01351-s001.zip]

Archive with 3 entries (3 files):
- cancers-1104651-Supplementary Figures S1-S7.pdf
- cancers-1104651-Supplementary Figures S8.pdf
- cancers-1104651-Supplementary Tables S1-S5.xlsx
